# Supplementary material for: The effect of intraocular pressure elevation and related ocular biometry changes on corneal OCT speckle distribution in porcine eyes
Source: PLoS One. 2021 Mar 26;16(3):e0249213. doi: 10.1371/journal.pone.0249213 (PMC7997020; doi:10.1371/journal.pone.0249213)
Supplement: S1 File — (XLSX) [file pone.0249213.s001.xlsx]

## Sheet: Experiment 1
Eyeball	IOP	Ocular biometry parameters						Gamma distribution parameters
		CCT	AL	AQD	M	J0	J45	a	v
	[mmHg]	[µm]	[mm]	[mm]	[D]	[D]	[D]	[-]	[-]
Ex1_eye01	10	859	20.91	3.291	43.677	0.779866	-0.253394	0.0451065	4.38232
	15	884	21.04	3.146	43.9237	0.656452	0.679776	0.0508753	3.99779
	20	890	21.06	3.27	43.7144	0.296918	0.666888	0.0530956	3.6072
	25	895	21.09	3.235	43.5946	0.180232	0.72287	0.0546864	3.48322
	30	897	21.13	3.463	43.3383	-0.0294901	0.844485	0.0548714	3.40543
	35	901	21.12	3.469	43.2559	0.189133	0.424799	0.0552963	3.39119
	40	904	21.13	3.516	43.214	0.114608	0.649973	0.0551896	3.37256
Ex1_eye02	10	887	20.04	2.833	44.3761	0.508829	0.317952	0.0466413	3.31871
	15	895	20.2	2.975	44.0396	0.281908	-0.102606	0.0525024	3.69762
	20	898	20.34	3.092	43.9765	0.131447	-0.0821375	0.055453	3.46774
	25	904	20.42	3.146	43.9483	0.14468	-0.185183	0.0567559	3.27115
	30	914	20.5	3.136	43.459	-0.0433793	-0.412727	0.0567187	3.26269
	35	928	20.53	3.122	44.3944	0.0279596	0.0414519	0.0565145	3.30534
	40	932	20.54	3.128	43.4068	-0.204105	-0.302599	0.053121	3.06634
Ex1_eye03	10	871	21.09	3.479	42.0933	2.08491	-0.145791	0.0448748	4.32406
	15	874	21.13	3.506	39.7879	2.33981	-1.2441	0.0479233	4.46025
	20	882	21.15	3.408	39.8175	1.94709	-0.786674	0.0498185	4.51386
	25	889	21.16	3.321	39.762	1.60435	-0.782492	0.0512671	4.34643
	30	892	21.17	3.288	40.3242	1.47721	-0.260472	0.0506606	4.47676
	35	899	21.19	3.221	40.3229	1.25764	-0.17675	0.0521714	4.2309
	40	909	21.2	3.191	40.4579	1.13224	-0.0791736	0.0523035	4.01973
Ex1_eye04	10	912	21.79	2.898	40.9896	-1.78049	0.443927	0.0454883	3.68992
	15	906	21.65	3.384	41.7309	-0.640276	0.400089	0.0496903	3.74675
	20	902	21.54	3.648	41.7373	-0.463457	0.388887	0.0518453	3.46709
	25	913	21.49	3.797	41.5648	-0.355087	0.526439	0.0528754	3.62172
	30	916	21.44	3.864	41.5153	-0.201792	0.554419	0.0533451	3.40603
	35	915	21.4	3.895	41.3458	0.0366221	0.523721	0.054035	3.31657
	40	927	21.39	3.933	40.533	-0.302709	0.416644	0.0545577	3.525
Ex1_eye05	10	863	19.99	2.327	42.2235	-0.931545	-0.899583	0.0498351	4.5865
	15	861	19.87	2.339	42.0974	-0.764927	-0.30905	0.0533735	4.4952
	20	867	19.75	2.333	41.8239	-0.706111	-0.0742152	0.0562351	4.04839
	25	878	19.73	2.352	42.3134	-0.556932	0.0585359	0.05672	3.97304
	30	886	19.71	2.424	41.6979	-0.695373	-0.253095	0.0569335	3.98937
	35	891	19.7	2.509	41.8559	-0.611286	-0.152411	0.0571789	3.79655
	40	900	19.7	2.58	42.4523	-0.266831	0.0665285	0.0572029	3.74016
Ex1_eye06	10	841	21.65	2.599	40.6801	-0.918113	-0.40877	0.0465333	3.82368
	15	837	21.61	2.673	38.9759	-1.76556	-0.375281	0.0502156	3.95409
	20	831	21.55	2.759	39.494	-1.41913	-0.0495573	0.0519773	3.88277
	25	829	21.51	2.791	39.614	-1.28735	-0.180925	0.056198	3.49152
	30	834	21.48	2.836	39.9733	-1.02937	0.0359465	0.0557242	3.45578
	35	833	21.44	2.877	39.6286	-0.842942	-0.0589442	0.0571109	3.46075
	40	838	21.42	2.912	40.259	-0.635544	0.158459	0.0579142	3.50296
Ex1_eye07	10	872	20.96	2.998	42.0493	-0.567014	0.907411	0.0471923	3.6813
	15	867	21.04	3.233	42.0588	0.0648076	0.616604	0.0517705	3.594
	20	866	21.06	3.294	41.8001	-0.102452	0.581037	0.0540278	3.5234
	25	869	21.07	3.301	41.8989	-0.0663756	0.631521	0.0547026	3.50262
	30	869	21.08	3.311	42.0422	0.0355979	0.201886	0.0557534	3.30928
	35	864	21.07	3.296	41.7039	-0.0578979	0.827978	0.056371	3.23845
	40	870	21.07	3.33	41.9789	0.260557	0.490036	0.057612	3.38513
Ex1_eye08	10	940	20.14	3.02	43.9365	0.194525	0.0136025	0.0466307	3.16552
	15	918	20	3.182	42.2154	0.35194	-0.219916	0.0501355	3.40617
	20	910	19.97	3.27	41.4447	0.776514	-0.345726	0.0514856	3.50781
	25	907	19.96	3.303	41.6693	0.294281	-0.0205782	0.0518491	3.09131
	30	905	20.61	3.315	41.1132	0.84936	-0.414261	0.0555717	3.4872
	35	904	20.6	3.306	40.8198	1.26069	-0.561297	0.0540046	3.36506
	40	894	20.58	3.246	40.2753	1.17928	-0.0411814	0.0554247	3.12024
Ex1_eye09	10	850	20.57	2.48	45.2116	-0.942036	0.270125	0.0457694	3.98965
	15	841	20.58	2.589	44.5981	-0.476792	0.253515	0.0504783	3.91056
	20	844	20.56	2.596	43.957	-0.368901	0.230515	0.0529707	3.7102
	25	846	20.54	2.594	43.9944	-0.373067	0.251637	0.0544684	3.57401
	30	852	20.54	2.598	44.2126	-0.289826	0.260961	0.053038	3.59068
	35	859	20.54	2.591	44.3669	-0.1975	0.34208	0.0537288	3.45237
	40	867	20.54	2.583	44.7523	-0.109274	0.130228	0.0539081	3.61871
Ex1_eye10	10	934	20.84	2.566	43.2011	-1.2877	2.06076	0.0414475	3.32611
	15	929	20.67	2.801	42.8311	-1.64317	1.37878	0.0436354	3.97632
	20	929	20.74	2.871	42.5776	-1.59572	1.24671	0.046024	3.92413
	25	933	20.76	2.897	42.6944	-1.37902	1.07741	0.0469681	4.0228
	30	935	20.76	2.865	42.767	-1.34719	0.908688	0.0488828	4.10534
	35	940	20.77	2.86	43.0226	-1.27825	0.928701	0.0488704	3.85996
	40	944	20.78	2.846	42.7674	-1.26014	0.849973	0.0479229	3.51977
Ex1_eye11	10	884	20.4	2.576	43.1923	-1.11202	1.32526	0.0450896	4.38115
	15	882	20.31	2.648	42.9694	-0.7375	1.27739	0.0479719	4.06133
	20	883	20.24	2.647	43.102	-0.645	1.11717	0.0487017	4.05571
	25	886	20.18	2.634	43.322	-0.400829	0.992087	0.0511849	4.03806
	30	889	20.14	2.641	43.7198	-0.337591	0.758243	0.0512088	4.12938
	35	892	20.12	2.658	43.662	-0.392009	0.737261	0.0514105	4.15335
	40	895	20.11	2.695	43.8748	-0.316893	0.59599	0.0529263	4.09016
Ex1_eye12	10	824	21.07	3.026	41.7182	-0.0237172	0.339172	0.0466562	3.88808
	15	816	21.09	2.954	41.1331	0.0355876	0.0880825	0.0479222	3.97635
	20	818	21.1	2.972	41.1333	0.136941	-0.0291076	0.0510027	3.90764
	25	821	21.1	2.969	40.953	0.0947686	0.00662687	0.0538363	3.74625
	30	823	21.11	2.977	40.9479	0.149722	-0.116976	0.0549467	3.47335
	35	824	21.11	2.856	40.9779	-0.0953393	-0.0643072	0.0545098	3.44295
	40	824	21.11	2.866	41.1179	-0.00453417	-0.0648417	0.0558249	3.65913
Ex1_eye13	10	922	20.53	2.688	43.5303	-0.689594	-0.146578	0.0465628	3.78111
	15	852	20.49	2.768	42.3232	-1.1276	0.198827	0.0523112	3.62266
	20	849	20.46	2.751	42.3129	-1.03195	0.219347	0.0532143	3.67596
	25	847	20.45	2.733	41.9656	-1.03195	0.219347	0.0550572	3.67307
	30	849	20.44	2.721	42.1438	-1.00943	0.177989	0.0572119	3.41662
	35	849	20.44	2.721	42.0949	-0.960188	0.169307	0.057017	3.65094
	40	852	20.44	2.708	42.3584	-0.851631	0.119689	0.056479	3.58094
Ex1_eye14	10	864	22.38	2.246	41.1988	-1.19735	0.869922	0.04569	4.00075
	15	831	22.59	2.339	41.5871	-0.8943	0.436179	0.0490598	4.19593
	20	814	22.59	2.366	41.2222	-0.994553	0.24797	0.0526076	4.26956
	25	814	22.58	2.386	41.4779	-0.945415	0.166702	0.055297	3.90017
	30	812	22.36	2.408	41.3003	-0.80451	-0.0280941	0.0568467	3.84384
	35	813	22.34	2.397	41.0608	-0.770356	0.250304	0.0574985	3.8845
	40	812	22.36	2.398	41.1675	-0.742701	0.10438	0.0582778	3.84706
Ex1_eye15	10	941	20.67	2.619	42.5539	1.00944	-0.106096	0.045622	3.74258
	15	924	20.91	2.816	42.3306	0.669504	-0.166926	0.0475791	4.00596
	20	903	20.93	3.097	42.1854	0.440669	0.061932	0.0491623	4.07411
	25	888	20.92	3.392	42.0859	0.393923	0.0694593	0.0504181	4.27356
	30	867	21.18	3.573	42.2171	0.262559	0.25355	0.053321	4.05367
	35	865	21.18	3.675	41.6864	0.00935603	0.0440166	0.05441	3.94368
	40	859	21.18	3.761	42.4773	0.0604805	0.242574	0.0544896	3.57503
Ex1_eye16	10	935	21.07	2.415	40.4198	-0.430621	1.72713	0.0473308	3.70871
	15	914	21.11	2.486	40.319	-0.229216	1.29995	0.04939	3.88164
	20	898	21.12	2.522	40.2679	5.32721e-17	0.87	0.0517029	3.87193
	25	891	21.11	2.519	40.4729	3.79641e-17	0.62	0.0527235	3.60628
	30	877	21.1	2.543	40.2136	-0.0303441	0.43394	0.0546603	3.58735
	35	873	21.09	2.547	40.7233	0.029268	0.278466	0.0538624	3.29761
	40	875	21.09	2.555	40.998	-0.0120961	0.0485148	0.0550015	3.52396
Ex1_eye17	10	872	21.96	2.168	41.7134	1.14238	-0.201432	0.0454369	4.50166
	15	875	22.34	2.225	41.0092	0.775111	-0.251849	0.0480471	4.65587
	20	879	22.33	2.171	40.7853	0.644045	-0.184677	0.0515587	4.47303
	25	882	22.31	2.128	41.2729	0.252163	0.197012	0.0499689	4.42134
	30	898	22.31	2.072	40.5629	0.562435	0.119549	0.0517726	4.31125
	35	907	22.31	2.033	41.3364	-0.348764	0.185441	0.0534567	4.36226
	40	913	22.31	2.007	41.2511	-0.109593	0.224699	0.0512162	3.91551
Ex1_eye18	10	912	21.94	2.648	41.4062	0.587029	-0.146363	0.0449224	3.86717
	15	918	21.91	2.612	40.9181	0.30529	-0.0538309	0.0468932	3.99433
	20	924	21.94	2.566	41.0229	0.0639482	-0.0284716	0.0484608	3.99914
	25	928	21.92	2.532	40.8883	-0.115	1.40834e-17	0.0488258	4.23293
	30	936	21.9	2.504	40.5817	-0.131447	0.0821375	0.050379	4.06226
	35	945	21.89	2.485	40.4767	-0.259367	0.0181367	0.0512744	3.78828
	40	948	22.17	2.482	40.2726	-0.418977	0.0292977	0.049306	3.18996
Ex1_eye19	10	949	20.57	2.361	42.9181	-1.10932	0.0387384	0.0477086	3.71367
	15	912	20.78	2.438	42.9578	-0.865	-1.05932e-16	0.0506935	3.92507
	20	885	20.7	2.485	42.363	-1.05436	-0.036819	0.0533295	3.94083
	25	865	20.34	2.515	42.0414	-0.927735	0.0648735	0.0542061	3.78236
	30	856	20.31	2.544	41.9349	-1.02013	0.497551	0.0553758	3.54563
	35	846	20.28	2.554	41.2338	-1.1913	1.5248	0.0581294	3.27847
	40	840	20.26	2.56	NaN	NaN	NaN	0.0574044	3.3185
Ex1_eye20	10	887	21.04	2.543	40.9622	1.27249	-0.178837	0.0463703	3.68359
	15	849	21.08	2.511	40.207	0.995814	-0.896635	0.0523206	3.89301
	20	828	21.09	2.472	40.2091	0.80233	-0.830837	0.0563948	3.9106
	25	821	21.09	2.429	40.2333	0.611297	-0.841378	0.0580496	3.55242
	30	821	21.08	2.409	40.2833	0.495	-0.857365	0.0584867	3.7798
	35	825	21.08	2.405	40.2279	0.263234	-0.918005	0.0578182	3.58184
	40	833	21.1	2.347	40.2841	0.297688	-1.03816	0.0582899	3.71852
Ex1_eye21	10	961	22.21	3.339	44.0869	0.274547	0.616643	0.0441671	3.65502
	15	928	22.16	3.842	43.0578	0.0533637	0.763136	0.050923	3.85009
	20	899	22.05	4.171	42.9378	0.123168	0.876387	0.0508426	4.12741
	25	874	22.01	4.286	42.6109	-0.0774297	1.1073	0.0538945	3.83738
	30	860	21.98	4.42	42.6182	5.20475e-17	0.85	0.055642	3.83362
	35	850	21.96	4.52	42.5735	0.228616	0.916929	0.0563339	3.72163
	40	843	21.97	4.607	42.5229	0.146733	0.832163	0.0580773	3.88023
Ex1_eye22	10	805	NaN	3.155	44.1331	-0.944391	-0.34373	0.0457921	3.70364
	15	792	21.66	3.278	43.7737	-0.920795	-0.162361	0.0506296	4.21999
	20	794	21.55	3.286	43.2296	-1.08574	-0.230782	0.0542941	4.08624
	25	796	21.48	3.324	43.3544	-1.06618	-0.226624	0.0561312	3.75077
	30	800	21.43	3.32	43.5848	-0.962649	-0.067315	0.056777	3.7705
	35	796	21.4	3.344	43.7776	-0.820481	0.086236	0.0573251	3.55847
	40	798	21.38	3.402	43.797	-0.577326	0.143944	0.0585712	3.38295
Ex1_eye23	10	849	21.99	2.311	40.8409	-1.645	-2.01454e-16	0.052024	3.96743
	15	829	21.86	2.501	40.1825	-1.69709	0.360727	0.0532618	3.78615
	20	810	21.73	2.3	40.2764	-1.38379	0.44962	0.0562141	3.62568
	25	793	21.64	2.427	40.3828	-1.29342	0.522576	0.0563347	3.39291
	30	784	21.57	2.636	40.414	-1.06088	0.6125	0.0574738	3.48484
	35	776	21.87	2.664	40.1283	-0.607826	0.629422	0.0555073	3.11999
	40	771	21.8	2.689	40.3483	-0.665389	0.642559	0.0567003	3.12515

## Sheet: Experiment 2
Eyeball	IOP	Ocular biometry parameters						Gamma distribution parameters
		CCT	AL	AQD	M	J0	J45	a	v
	[mmHg]	[µm]	[mm]	[mm]	[D]	[D]	[D]	[-]	[-]
Ex2_eye01	10	859	22.1	3.111	40.2475	-1.89456	0.199127	0.0491052	4.5854
	15	846	22.07	3.244	40.0332	-2.02377	0.0706715	0.0494412	4.37327
	20	843	22.06	3.287	39.9558	-1.90451	0.200172	0.04861	4.25048
	25	839	22.05	3.331	40.0853	-2.01508	0.140908	0.0500878	4.07668
	30	839	22.04	3.361	39.8843	-2.05976	0.28948	0.0494385	3.80992
	35	841	22.04	3.379	40.5448	-1.64593	0.172995	0.0516187	3.67258
	40	843	22.02	3.397	39.8778	-1.87113	0.329932	0.0499565	3.70981
Ex2_eye02	10	805	20.96	2.385	44.1669	0.525354	0.279336	0.0504586	4.42011
	15	797	20.94	2.373	44.2076	0.284139	0.27439	0.0517776	4.19532
	20	802	20.94	2.368	44.3287	0.282395	0.25427	0.0520406	3.96612
	25	798	20.93	2.382	43.937	0.304454	0.338131	0.0532373	3.67874
	30	809	20.93	2.391	43.9196	0.281035	0.312121	0.0554615	3.53372
	35	818	20.94	2.402	44.0548	0.390065	0.304752	0.0526093	3.28818
	40	821	20.93	2.419	43.927	0.286283	0.366425	0.055252	3.29317
Ex2_eye03	10	891	21.47	2.469	41.7375	-0.09	-0.155885	0.046852	4.7101
	15	896	21.46	2.484	42.0473	-0.212205	-0.204924	0.0495862	4.75223
	20	904	21.45	2.466	41.9197	-0.269752	-0.260497	0.0501096	4.78709
	25	909	21.45	2.451	42.0123	-0.21212	-0.252795	0.0486967	4.80018
	30	918	21.45	2.452	41.8397	-0.385862	-0.241113	0.0501194	4.47649
	35	925	21.45	2.445	43.1079	-0.204883	-0.160072	0.0490412	4.67965
	40	930	21.44	2.44	NaN	NaN	NaN	0.0499251	4.35295
Ex2_eye04	10	933	21.53	2.967	41.888	-0.983465	1.17205	0.0473529	4.91899
	15	933	21.5	2.797	41.963	-0.935256	1.11459	0.0492077	4.66721
	20	934	21.47	2.756	41.8285	-1.08631	1.29462	0.0490755	4.62029
	25	938	21.47	2.742	42.3909	-0.988383	0.889944	0.0493262	4.43465
	30	942	21.47	2.728	42.1179	-0.769577	0.985013	0.04895	4.48887
	35	946	21.46	2.724	41.888	-1.09544	0.919186	0.0501907	4.2704
	40	953	21.46	2.717	41.7935	-1.32143	1.10881	0.0503347	4.25911
Ex2_eye05	10	871	21.8	2.839	40.6623	-1.42472	0.890264	0.0546127	3.09802
	15	855	21.78	2.895	40.8929	-1.21748	0.951197	0.0539263	2.93502
	20	851	21.77	2.949	40.6825	-1.12609	0.944898	0.0557943	2.69262
	25	850	21.75	2.96	40.7403	-1.01439	0.913363	0.0586503	2.47995
	30	848	21.74	2.982	40.6775	-0.9215	0.829722	0.0592301	2.33674
	35	846	21.73	2.984	40.7225	-0.830117	0.859611	0.0593015	2.31233
	40	842	21.72	3.018	40.7842	-0.668499	0.796686	0.0587379	2.36485
Ex2_eye06	10	847	21.75	2.493	40.019	-1.40296	0.81	0.0521407	3.8257
	15	836	21.68	2.544	40.0651	-1.34304	0.905893	0.052379	3.71046
	20	835	21.63	2.545	40.1401	-1.24993	0.908128	0.0528401	3.76301
	25	835	21.59	2.555	40.107	-1.13474	0.886553	0.053326	3.68228
	30	834	21.58	2.556	40.2751	-1.08012	0.906331	0.0533892	3.75654
	35	835	21.55	2.545	40.299	-1.13638	0.710092	0.0532817	3.8071
	40	837	21.55	2.563	39.9741	-1.09533	0.855769	0.053569	3.47825
Ex2_eye07	10	813	21.5	3.207	38.9331	2.12789	-0.859722	0.0479393	4.7324
	15	794	21.51	3.286	39.0587	2.09544	-0.846611	0.0469037	4.48723
	20	795	21.5	3.325	38.8981	2.18948	-0.796907	0.0479459	4.4729
	25	792	21.51	3.368	39.0647	2.20358	-0.802037	0.0514698	4.4759
	30	794	21.51	3.356	38.937	2.41995	-0.977723	0.0518698	4.28216
	35	797	21.51	3.363	39.1233	2.06671	-0.59262	0.0523509	4.3655
	40	795	21.51	3.395	39.0087	2.17069	-0.790067	0.0529003	4.33222
Ex2_eye08	10	920	21.98	2.81	41.6282	-1.62462	-0.863828	0.0472778	4.19998
	15	897	21.89	3.113	41.5702	-1.97335	-0.718242	0.046358	4.2319
	20	890	21.86	3.18	41.5052	-2.05904	-0.669022	0.047251	4.02439
	25	887	21.85	3.233	41.8766	-1.97335	-0.718242	0.0495877	3.97948
	30	886	21.84	3.314	41.8778	-1.80337	-0.72861	0.0498568	3.94037
	35	884	21.82	3.346	41.919	-1.85932	-0.604128	0.0516359	3.82921
	40	880	21.81	3.38	41.9316	-1.8682	-0.831776	0.0504244	3.8092
Ex2_eye09	10	826	20.62	2.714	43.0852	-0.420814	0.406375	0.0507773	3.32989
	15	815	20.6	2.565	43.4518	-0.319805	0.0111678	0.0523814	3.11385
	20	812	20.6	2.548	42.6584	-0.474907	-0.296755	0.051041	3.04755
	25	813	20.34	2.547	NaN	NaN	NaN	0.0527956	3.00021
	30	815	20.33	2.545	42.8859	-0.58004	0.600649	0.053748	2.98204
	35	815	20.32	2.545	43.3102	-0.509858	0.343904	0.0526967	2.93461
	40	817	20.33	2.553	43.499	-0.0779669	0.366805	0.0533878	2.83421
Ex2_eye10	10	844	20.93	2.726	43.2316	-0.740919	0.0778737	0.052373	3.31742
	15	832	20.91	2.718	43.4753	-0.737425	0.183861	0.0545888	3.38915
	20	831	20.89	2.709	43.3644	-1.06359	0.18754	0.0544354	3.3572
	25	827	20.86	2.733	43.3494	-1.06247	0.264904	0.0511482	3.42949
	30	825	20.85	2.735	43.4494	-0.965444	0.240712	0.0527324	3.34564
	35	824	20.48	2.746	43.372	-1.0045	0.177121	0.0530774	3.32542
	40	824	20.45	2.756	43.382	-0.960567	0.312107	0.0527991	3.34379
